# Supplementary material for: Suppression of annexin A1 and its receptor reduces herpes simplex virus 1 lethality in mice
Source: PLoS Pathog. 2022 Aug 8;18(8):e1010692. doi: 10.1371/journal.ppat.1010692 (PMC9359538; doi:10.1371/journal.ppat.1010692)
Supplement: S1 Table — (XLSX) [file ppat.1010692.s001.xlsx]

## Sheet: 工作表1
		S1 Table. HSV-1 proteins bind to Anx-A1 in infected cells.
		Protein name	Gene type	Accessory number	Mascot score	Covered peptide (%)
		Envelope protein
		Glycoprotein E	L	Q703F0	810	22.1
		Glycoprotein I	L	P06487	119	4.4
		Glycoprotein B*	L	P06436	62	1.2
		Tegument
		VP13/14	L	P10231	495	11.4
		VP22	L	P10233	226	14.6
		VP16*	L	P06492	48	2.4
		Capsid
		VP5*	L	P06491	1010	15.9
		VP19C*	L	P32888	524	15.5
		VP23*	L	P10202	372	19.8
		Replication
		US11	L	P56958	417	34.8
		ICP6	E	P08543	379	6
		UL12	E	P04294	276	5.4
		ICP27*	IE	P10238	110	2.1
		Others
		UL37	L	P10221	169	3.9
		US2	L	P06485	138	4.1
		UL25*	L	P10209	110	4.3
		UL34*	L	P10218	97	6.2
		UL26*	L	P10210	97	1.4
		UL31	L	P10215	80	2.9
		ICP8*	E	P17469	76	2.1
		*, essential genes of HSV-1; IE, immediate early gene; E, early gene; L, late gene
